# Supplementary material for: Transmission Dynamics and Control of the 2025 Lumpy Skin Disease Epidemic in Sardinia (Italy): A Spatial and Epidemiological Analysis
Source: Viruses. 2026 Jun 12;18(6):668. doi: 10.3390/v18060668 (PMC13307606; doi:10.3390/v18060668)
Supplement: Supplementary file 1 [file viruses-18-00668-s001.zip]

Archive with 1 entries (1 files):
- viruses-4307722-supplementary.pdf
